# Supplementary material for: Orbitofrontal cortex contributes to the comparison of values underlying economic choices
Source: Nat Commun. 2022 Jul 29;13:4405. doi: 10.1038/s41467-022-32199-y (PMC9338286; doi:10.1038/s41467-022-32199-y)
Supplement: Supplementary file 4 — Source Data [file 41467_2022_32199_MOESM4_ESM.xlsx]

## Sheet: Figure1B
AB stimOFF	AB stimOFF	BA stimOFF	BA stimOFF	AB stimON	AB stimON	BA stimON	BA stimON
log(qB/qA)	% Bchoice	log(qB/qA)	% Bchoice	log(qB/qA)	% Bchoice	log(qB/qA)	% Bchoice
0.510826	0	0.510826	5.26316	0.510826	0	0.510826	0
0.693147	15.7895	0.693147	0	0.693147	31.5789	0.693147	0
0.847298	36.8421	0.847298	0	0.847298	15.7895	0.847298	11.1111
0.916291	70.5882	0.916291	78.9474	0.916291	73.6842	0.916291	73.6842
1.25276	100	1.25276	100	1.25276	100	1.25276	100

## Sheet: Figure1C
AB stimOFF	AB stimOFF	BA stimOFF	BA stimOFF	AB stimON	AB stimON	BA stimON	BA stimON
log(qB/qA)	% Bchoice	log(qB/qA)	% Bchoice	log(qB/qA)	% Bchoice	log(qB/qA)	% Bchoice
0.405465	0	0.405465	0	0.405465	0	0.405465	5.55556
0.693147	50	0.693147	11.1111	0.693147	72.2222	0.693147	16.6667
0.847298	94.4444	0.847298	57.8947	0.847298	66.6667	0.847298	55.5556
0.980829	94.4444	0.980829	94.4444	0.980829	100	0.980829	89.4737
1.38629	100	1.38629	100	1.38629	100	1.38629	100

## Sheet: Figure2A
OFFER 1		OFFER 2
relative value stim OFF	relative value stim ON	relative value stim OFF	relative value stim ON
1.95855	2.02719	2.57077	2.48971
2.1426	2.18364	1.88482	1.79367
2.29625	2.2766	1.68797	1.7334
3.30205	3.29385	1.42468	1.44395
3.06022	3.19056	1.55388	1.59959
4.04416	3.95518	1.72436	1.70457
1.35263	1.33086	2.42517	2.40945
2.36047	2.39597	2.05837	2.01077
5.62242	5.55727	2.13707	2.10632
1.56786	1.57775	2.20748	2.13443
1.97627	1.99936	2.8533	2.76976
1.68618	1.75562	1.85849	1.88349
1.56932	1.59534	1.86049	1.75899
2.20594	2.12208	1.59593	1.58316
2.42784	2.42554	1.68894	1.71689
1.61834	1.62442	2.50228	2.55497
1.56622	1.49027	1.70405	1.66882
1.71437	1.70714	1.81095	1.81644
1.92824	1.94553	1.38358	1.46955
2.42174	2.77006	1.83525	1.85744
1.44769	1.47141	1.68881	1.71586
2.89126	2.90126	1.38492	1.33851
3.00476	3.07147	1.72568	1.70818
2.01806	2.00942	1.5504	1.61177
3.42594	3.69621	1.6011	1.65259
2.50154	2.45152	5.60748	5.33907
2.9707	2.9878	3.15558	3.27753
2.03913	1.93749	2.64412	2.72037
1.65513	1.60848	3.63253	4.67492
1.26134	1.2073	2.35444	2.4504
2.35664	2.25778	2.45214	2.19633
2.37057	2.53291	1.50099	1.82692
3.99593	4.25865	1.59886	1.50324
4.26911	3.8096	2.7355	2.65452
1.10876	1.03135	4.48361	5.03789
1.1094	1.41058	1.43002	1.29644
7.22567	6.89815	1.29611	1.43663
1.39792	1.63131	1.78677	1.67021
1.56828	1.45218	1.62009	1.39414
2.5633	2.43998	1.57898	1.6999
1.74618	1.64822	1.02588	0.983083
3.14921	2.86282	1.45461	1.2176
1.31013	1.21241
1.51703	1.64441
0.835143	0.870852
1.79508	1.81161
1.88177	1.92022
1.16435	1.27343
1.48127	1.23181

## Sheet: Figure2B
OFFER 1		OFFER 2
order bias stim OFF	order bias stim ON	order bias stim OFF	order bias stim ON
0.377891	0.180653	0.111769	0.0383143
0.620935	1.09237	0.214303	0.385655
0.22592	0.246305	0.268312	0.139845
0.567592	0.6014	0.480922	0.500901
0.275708	0.409972	0.696867	0.337727
0.540677	0.511603	-0.0540996	0.222725
0.846785	0.950204	0.0640313	0.0614143
0.464029	0.547619	0.432229	0.213227
0.722027	0.589963	0.511781	0.355472
0.259599	0.259382	0.243475	-0.0649159
0.168801	0.156197	0.682763	0.555574
0.351668	0.466402	0.187895	-0.0136333
0.547532	0.658883	0.0231245	0.0193907
0.0917993	0.210507	0.196971	0.258882
0.196927	0.227105	0.543663	0.490445
0.269744	0.33698	0.214426	0.0562733
0.0669076	0.0568971	0.0932785	0.0601073
-0.186207	0.00669155	0.327614	0.307084
0.021443	-0.0419974	0.781063	0.735499
0.132141	0.31459	-0.0889017	0.40049
0.421832	0.430379	0.0598201	0.249909
-0.0257468	-0.270778	0.468033	0.299347
0.472681	0.45473	0.148492	0.305122
0.0232814	0.255193	-0.170973	-0.0496268
0.0198767	0.115583	-0.129376	0.117977
0.391521	0.29952	0.28405	-0.0368832
0.244593	0.425721	0.0370263	-0.224518
0.0865792	0.172007	-0.252387	0.0241872
0.922167	1.03738	-0.304073	-0.0491111
0.369186	0.261574	0.272918	0.195233
0.210383	0.399869	0.11152	0.0610104
0.364115	0.494983	0.86863	0.436906
0.680906	0.426288	0.499534	0.519431
0.181282	0.213532	0.0470619	0.258061
0.109361	0.0779991	0.145127	0.0489683
0.0157562	0.231033	0.37134	0.37928
-0.124911	-0.175445	0.157655	0.398041
0.346942	0.292601	0.572548	0.515672
0.0930156	0.130591	0.61011	1.12143
0.484137	0.639447	0.635599	0.525692
0.0951516	0.305765	0.475652	0.119909
0.123733	0.246117	0.911845	0.420859
0.577859	0.209532
0.384769	0.352116
0.246364	0.558237
0.224137	0.366096
0.0197039	-0.0173887
0.0231617	0.344365
0.0378325	0.172168

## Sheet: Figure2C
OFFER 1		OFFER 2
steepness stim OFF	steepness stim ON	steepness stim OFF	steepness stim ON
4.55541	4.02604	4.05121	5.3786
4.80946	6.57845	4.95779	4.73892
5.70897	5.4877	9.58636	6.90673
6.55037	5.75451	3.83764	4.97608
3.65701	3.31152	12.9885	7.17912
5.10385	5.55716	6.55449	5.81873
5.59871	5.56493	9.66436	7.00954
4.56878	5.27902	6.39801	5.85331
4.85364	5.03439	8.49198	5.7765
9.08162	10.1473	8.2921	5.36422
6.58796	4.74918	5.13167	6.48758
5.47553	7.45987	5.15565	4.02185
7.23582	6.24794	6.54049	6.4291
5.05516	4.35677	7.88131	7.25481
7.31837	7.57084	5.14851	3.96064
7.22949	9.63667	4.86151	4.55801
4.84133	4.43468	4.84812	5.20002
6.3936	5.50223	7.16556	5.91932
5.90746	4.8881	6.95121	6.7976
6.27507	3.56353	8.1124	8.96074
4.79429	4.16656	6.85608	6.56624
3.26002	5.15357	4.67928	5.5877
4.86376	4.38535	9.88522	5.69762
4.61805	4.1429	7.88369	5.08275
3.14806	2.7782	10.0043	9.79924
5.3073	7.58939	0.860387	0.944503
4.16913	3.10365	1.47221	1.40239
5.78857	5.92297	1.26983	1.18283
9.23348	8.87831	1.7338	0.877489
5.96439	5.84579	1.53882	1.36618
5.39169	7.04777	1.25188	1.18925
6.63953	4.8313	1.28303	1.0262
5.66525	4.72375	3.36036	2.39589
1.16551	1.21979	5.10371	2.55712
0.920802	1.2857	1.07016	1.02188
1.27814	1.61002	2.63141	1.39186
1.08575	1.1474	4.01155	3.15087
1.08811	1.12188	6.66561	4.2537
0.814574	1.19744	3.16884	3.36202
2.77501	2.89757	3.85693	4.92851
2.39342	1.81944	1.31887	1.36672
1.48792	1.05239	3.56046	1.76742
5.69286	2.57997
1.28034	2.12223
1.99606	2.26482
2.72276	3.89601
2.33382	2.63551
2.11148	3.1981
3.75141	1.51735

## Sheet: Figure3A
OFFER 1		OFFER 2
Error rate stim OFF	Error rate stim ON	Error rate stim OFF	Error rate stim ON
0.110294	0.133094	0.158974	0.0934066
0.118421	0.0863636	0.0721649	0.126214
0.131034	0.145833	0.112195	0.115385
0.0743802	0.0553191	0.153488	0.108374
0.231544	0.222603	0.0765306	0.0878049
0.0952381	0.141791	0.121359	0.108911
0.230769	0.231939	0.148148	0.157407
0.0869565	0.0882353	0.2	0.183036
0.0979592	0.116	0.148837	0.188341
0.0929204	0.105727	0.207469	0.248031
0.119266	0.103774	0.150943	0.146919
0.157676	0.156379	0.111732	0.116022
0.164948	0.14359	0.105556	0.175258
0.165138	0.159817	0.189573	0.144231
0.0817308	0.0833333	0.115741	0.107981
0.0776699	0.0900474	0.154206	0.0985222
0.0753138	0.0515021	0.107477	0.130631
0.0751174	0.0934579	0.221344	0.22
0.0669643	0.0707965	0.154167	0.141667
0.0646766	0.0507614	0.103448	0.0895522
0.194444	0.24058	0.0888889	0.119565
0.148936	0.126638	0.0675676	0.0542986
0.0598291	0.0756303	0.232323	0.273312
0.0601852	0.10917	0.182222	0.186667
0.125	0.165414	0.154867	0.213992
0.0645161	0.0744681	0.498084	0.478261
0.0506912	0.0452489	0.510549	0.529412
0.0691244	0.105727	0.591592	0.630728
0.0777385	0.0824742	0.565079	0.547855
0.0526316	0.108911	0.638889	0.530159
0.112745	0.1133	0.744681	0.68254
0.148936	0.158996	0.526923	0.534091
0.09	0.0945274	0.276836	0.498039
0.319149	0.292035	0.253275	0.255411
0.138298	0.143617	0.513109	0.507407
0.186813	0.267327	0.213333	0.290909
0.628975	0.576763	0.531373	0.486022
0.655612	0.609687	0.137755	0.169082
0.169154	0.177665	0.24	0.267327
0.12069	0.0727273	0.352941	0.298246
0.0825688	0.107143	0.545635	0.526639
0.485149	0.436364	0.138686	0.221477
0.385321	0.350467
0.313953	0.210526
0.543796	0.541818
0.331633	0.238372
0.381974	0.417004
0.132275	0.123656
0.251969	0.305147

## Sheet: Figure3B
OFFER 1		OFFER 2
response time stim OFF	response time stim ON	response time stim OFF	response time stim ON
187.087	188.633	179.018	179.558
174.582	179.532	183.994	187.8
190.079	184.508	186.398	184.632
193.829	195.355	175.973	177.851
187.018	184.389	181.939	174.984
183.493	186.587	182.022	190.079
170.59	174.475	186.505	180.663
189.201	184.129	168.694	169.415
190.486	187.005	171.262	169.541
180.156	179.99	187.534	180.801
187.698	190.084	193.039	195.594
184.123	181.498	190.642	183.838
176.63	180.725	189.75	185.892
189.506	190.152	169.76	174.624
196.832	199.634	172.476	179.632
197.941	198.984	187.598	181.778
195.223	201.1	186	182.073
185.173	190.835	177.249	173.559
189.498	186.585	175.906	176.252
192.406	191.441	184.732	185.643
171.161	167.966	201.512	204.284
194.16	189.372	182.8	185.708
191.47	191.796	187.991	192.227
170.138	168.975	187.11	189.808
161.638	163.554	184.817	181.916
180.81	177.543	176.766	171.269
182.898	177.99	181.974	179.788
174.347	166.266	177.714	178.537
169.939	169.326	181.309	182.816
182.313	183.194	182.482	187.776
173.356	175.52	176.958	179.136
163.41	161.269	169.231	168.577
181.977	180.244	178.778	177.96
176.363	179.019	170.292	171.119
177.037	174.194	186.31	179.662
180.939	181.449	176.703	184.93
165.788	168.802	180.035	178.626
166.338	166.949	189.875	191.128
174.872	173.28	184.482	185.462
175.346	173.815	175.998	180.106
177.799	179.82	177.541	177.223
186.442	183.289	175.568	176.839
180.971	176.797
186.616	187.673
178.407	178.404
183.856	181.158
181.964	177.248
180.57	183.122
174.58	180.138

## Sheet: Figure4A
OFFER 1		OFFER 2
side bias stim OFF	side bias stim ON	side bias stim OFF	side bias stim ON
0.00403658	-0.104037	-0.0870271	0.134496
0.0935961	-0.0103568	-0.020241	0.102979
-0.0660688	-0.0228323	0.145453	0.0459417
-0.0418964	0.0221814	0.0467247	0.14503
-0.12233	-0.0152158	0.160521	-0.0269571
0.00890827	0.058278	0.322584	-0.0246848
0.1118	-0.0475567	0.122272	-0.0861011
-0.184	-0.238637	0.126768	0.358639
-0.000392187	0.00765848	-0.106681	0.339105
0.0139273	-0.0202935	-0.0405339	0.0658647
-0.103144	-0.0619615	-0.0998099	0.0691425
0.100695	0.100117	0.0189058	-0.0203388
-0.027509	0.114975	-0.176742	0.132007
0.0482391	-0.0288954	0.272904	0.215222
0.114621	-0.0561209	0.177349	-0.00515148
0.189238	0.00675533	-0.100701	0.0949944
-0.000837777	0.123148	0.0905638	-0.181278
-0.190121	0.149603	-0.364942	0.0105029
0.141356	0.099896	0.190878	0.022536
-0.113442	-0.0840165	0.0887705	0.0142245
0.302445	-0.119893	0.338757	0.0329913
0.147908	-0.15764	0.0121421	-0.0973628
-0.0416202	0.0904472	-0.0419773	0.0903397
0.169354	-0.0360658	-0.0603146	-0.070151
0.0881491	0.0743761	0.328548	0.171025
0.0798988	0.183102	0.00574502	-0.22292
-0.0736699	-0.0447523	-0.118632	-0.160783
0.15828	0.0793504	0.0165533	-0.0987046
0.122962	0.00713222	0.130259	0.0912266
-0.0390918	0.0022815	-0.188743	0.0615729
0.169402	0.0342202	0.0181849	0.0851828
-0.0117096	0.0145279	0.164937	-0.130656
0.0519865	0.147497	-0.0372448	-0.0366656
-0.0645914	0.114093	-0.06872	0.110383
0.252731	0.190221	0.209797	0.254034
-0.0546885	0.0762749	-0.082742	0.0380541
0.0140631	0.0564928	0.00943957	0.0474453
0.0795934	-0.195224	-0.0430573	0.169941
0.0361794	0.023337	-0.0590206	-0.113358
0.167033	-0.18054	0.179608	-0.00675619
0.011959	0.00124298	-0.0318336	-0.0143068
0.0170346	-0.00326872	-0.353117	0.060111
-0.153751	-0.116827
-0.0172683	-0.0671126
0.322374	-0.064306
0.111618	-0.144902
0.170224	0.123274
0.0579351	0.17413
0.170949	0.0338548

## Sheet: Figure4B
OFFER 1		OFFER 2
juice hysteresis stim OFF	juice hysteresis stim ON	juice hysteresis stim OFF	juice hysteresis stim ON
1.12308	0.645287	0.445193	0.411338
0.0982671	0.0978333	0.868719	0.602114
0.599802	1.02118	0.246325	0.184363
0.362564	0.380768	0.100577	0.143339
0.959166	0.85308	0.154674	0.397729
0.446757	0.37296	0.114301	-0.0154683
0.205007	0.487328	1.09122	0.908652
0.680119	1.03363	0.437828	0.287052
0.259277	0.154523	0.183209	0.036749
0.482348	0.0697647	0.597031	0.172732
1.01378	1.01566	-0.123993	-0.0266097
0.635571	0.512937	1.46243	1.13733
-0.0346508	0.0669112	0.754434	0.66573
1.08701	1.02712	0.298519	0.0916423
0.547287	0.384121	0.88479	1.07714
0.260866	0.195531	0.563718	0.553044
0.471269	0.540002	0.292024	0.479048
0.396551	0.422696	0.154633	-0.0207174
0.26519	0.288091	0.129831	0.129195
1.14254	1.08884	0.330574	0.299624
0.277541	0.0813329	0.25187	0.586163
0.625767	0.617438	0.626382	0.427435
0.183578	0.240522	0.0986362	0.155789
-0.0209293	-0.0364232	0.802301	0.764109
-0.027116	-0.219799	0.0645599	0.231704
0.589397	0.442436	0.52827	0.847795
0.318978	0.286189	0.411336	0.421054
-0.131687	-0.122864	0.336743	0.402251
0.163834	0.154057	0.742396	0.726665
3.28566	0.708142	0.23041	0.361521
0.496883	0.276359	0.218874	0.236167
-0.12175	-0.0922304	0.185538	0.181399
0.333761	0.127411	0.0591096	0.172015
0.411212	0.496412	0.0922644	0.0746401
0.304336	0.0492153	0.226673	0.606542
-0.0666391	0.474183	-0.0988202	0.401911
0.498066	0.562465	0.0501386	0.273836
0.629808	0.346914	0.307164	0.342337
0.19359	0.125499	0.153354	0.117661
0.500648	0.194342	0.280883	0.432073
0.375459	0.261525	0.558661	0.47686
0.483036	0.320078	0.0791901	0.331612
-0.0320047	0.15244
0.410684	0.179167
0.144456	0.24877
0.579446	0.341852
0.44486	0.149236
0.112784	0.163623
0.204818	0.0339484

## Sheet: Figure4C
OFFER 1		OFFER 2
side hysteresis stim OFF	side hysteresis stim ON	side hysteresis stim OFF	side hysteresis stim ON
0.0797914	0.0456819	0.118144	-0.0880291
0.048164	-0.12955	0.289101	0.340964
-0.161117	0.00190165	-0.0243319	0.00905412
0.205743	0.19245	-0.042151	0.249743
0.154445	0.25388	-0.0408169	-0.112233
-0.0742889	-0.0614986	0.10559	0.0617045
-0.0697765	-0.0216789	0.0143829	0.345457
0.0335905	0.167358	0.255987	0.0377004
0.296028	0.222841	-0.267842	-0.203525
0.0471209	-0.0159372	0.411917	-0.14573
0.0754049	0.359674	0.157617	-0.127329
-0.304223	-0.0519568	-0.00185243	0.212213
-0.0274107	-0.358916	-0.0458201	-0.0196284
0.18577	-0.249087	0.0440332	0.403873
0.0812382	0.0661274	0.144206	0.298441
-0.41829	-0.311125	-0.0330616	-0.10005
-0.230008	0.179881	0.0938394	-0.197369
-0.170596	0.0229962	0.0447323	-0.189759
0.222691	0.0482519	-0.113152	-0.0108844
0.24176	0.0947167	-0.0568059	0.119846
0.132764	0.114641	-0.466501	0.0406976
0.516349	0.569695	0.137123	-0.00516439
0.345622	0.214601	0.190896	-0.192815
0.00734204	-0.0635693	0.19417	-0.0264729
0.231653	0.188641	0.175997	0.222683
0.255911	0.0695972	0.273906	-0.0797098
0.165594	0.089218	0.0815002	0.151893
0.227507	-0.322029	0.345548	0.14982
-0.126863	0.150564	0.317978	0.155839
0.0793378	-0.179972	-0.0871201	0.119807
0.472135	0.0476055	-0.105604	0.282118
0.259078	0.299069	-0.0478206	-0.184678
-0.315308	-0.037216	-0.0858012	0.0710269
0.171276	-0.0202235	0.151016	0.0284346
-0.0145556	-0.254014	0.0737953	-0.03613
-0.610314	0.203641	0.466448	0.0752651
0.110289	0.120046	-0.108903	0.0271068
-0.250964	0.0211407	0.283992	0.229227
0.362021	0.308214	-0.250313	-0.00589091
0.134333	0.188418	-0.123897	0.367841
0.145236	0.144198	0.306866	0.016814
0.19011	0.185976	-0.513804	0.0191062
-0.118278	-0.282599
0.162293	0.373798
0.36125	0.0497043
0.643942	0.154095
-0.0847487	-0.0692788
-0.0109178	0.180891
0.38396	0.202789

[truncated: 4 more sheets: Figure4D, Figure5, FigureS1, FigureS2]
